# Supplementary material for: Relationship between gut microbiota and nutritional status in patients on peritoneal dialysis
Source: Sci Rep. 2023 Jan 28;13:1572. doi: 10.1038/s41598-023-27919-3 (PMC9884196; doi:10.1038/s41598-023-27919-3)
Supplement: Supplementary file 2 — Supplementary Information 1. [file 41598_2023_27919_MOESM2_ESM.xls]

Groups	Df	SumsOfSqs	MeanSqs	F.Model	R2	Pr(>F)	Sig_mark
M-W	1	0.127207902305869	0.127207902305869	2.31796315257264	0.0764551081782007	0.032	*
